# Supplementary material for: Frequency and Determinants of Breastfeeding in Greece: A Prospective Cohort Study during the COVID-19 Pandemic
Source: Children (Basel). 2022 Jan 2;9(1):43. doi: 10.3390/children9010043 (PMC8774342; doi:10.3390/children9010043)
Supplement: Supplementary file 1 [file children-09-00043-s001.zip]

Archive with 1 entries (1 files):
- children-1483963-supplementary.pdf
